# Supplementary material for: Continuous Monitoring with Implantable Loop Recorders After Cryoballoon Ablation: Impact on Atrial Fibrillation Recurrence and Therapeutic Management in Era of Artificial Intelligence
Source: J Clin Med. 2025 Apr 24;14(9):2932. doi: 10.3390/jcm14092932 (PMC12072361; doi:10.3390/jcm14092932)
Supplement: Supplementary file 1 [file jcm-14-02932-s001.zip]

Archive with 1 entries (1 files):
- jcm-3567212-supplementary.pdf
